# Supplementary material for: LncRNA PPM1A-AS Regulate Tumor Development Through Multiple Signal Pathways in T-Cell Acute Lymphoblastic Leukemia
Source: Front Oncol. 2021 Oct 21;11:761205. doi: 10.3389/fonc.2021.761205 (PMC8567141; doi:10.3389/fonc.2021.761205)
Supplement: Supplementary file 2 [file Table_2.xls]

gene_id	control1_fpkm	control2_fpkm	shPPM1A-AS1_1_fpkm	shPPM1A-AS1_2_fpkm	log2FoldChange	pvalue
ENSG00000133393	27.84166349	26.36641574	15.17999713	15.15499281	-0.836758577	2.03E-16
ENSG00000184110	10.67372397	11.79248876	7.166394213	6.516810197	-0.715351553	6.51E-13
ENSG00000135144	51.00767846	49.22208985	72.94768407	64.7288664	0.458573894	4.12E-11
ENSG00000128322	98.00166368	93.78402125	134.042805	129.8731896	0.461330842	3.11E-09
ENSG00000249839	0.215153259	0.279992983	0.961679129	2.545706605	2.821209054	8.43E-09
ENSG00000186827	8.261888735	7.789368989	14.82304606	14.29583997	0.860306185	1.99E-08
ENSG00000147383	19.0045758	17.31232664	11.1442278	10.88214644	-0.720399964	2.81E-08
ENSG00000206527	14.84690751	15.36148195	9.844915265	11.18683971	-0.522027875	4.53E-08
ENSG00000130764	18.46176882	17.07859545	13.04300389	11.68241376	-0.522653866	5.87E-08
ENSG00000145391	4.822958529	4.868650617	3.211782085	3.547046148	-0.51950172	1.37E-07
ENSG00000159217	12.18743185	12.84236889	8.959571745	9.662467809	-0.426378423	1.67E-07
ENSG00000266074	13.70108052	13.75842977	17.63757092	16.87429904	0.330245427	1.72E-07
ENSG00000145506	55.60928704	53.81290437	75.01702772	67.06395472	0.377419215	2.26E-07
ENSG00000240065	28.3858927	24.88528778	37.45323335	35.28578692	0.450530659	2.96E-07
ENSG00000186654	2.946751437	2.649834485	5.276955337	4.443751755	0.797859987	5.72E-07
ENSG00000233695	3.287107751	2.950188302	4.744587764	5.076021877	0.656280368	5.84E-07
ENSG00000198237	2.199117834	3.434226727	8.682711696	10.65197743	1.774084147	6.79E-07
ENSG00000198786	1434.815809	1342.095023	1198.142202	1096.713051	-0.274546586	1.46E-06
ENSG00000151012	1.474205341	1.568323577	0.76337747	0.832501487	-0.930773397	3.30E-06
ENSG00000143641	55.44306894	53.50087148	46.70097088	44.27849246	-0.25940586	6.55E-06
ENSG00000103187	33.41587982	30.43368861	40.35630811	38.10468103	0.298090473	1.17E-05
ENSG00000165272	59.72633645	57.46312595	73.87382726	69.52947682	0.291878797	1.20E-05
ENSG00000205670	3.622149032	3.504495503	0.740721901	0.269610028	-2.817899774	1.61E-05
ENSG00000176853	14.81318654	13.93166989	10.6405938	11.68504056	-0.363828931	1.94E-05
ENSG00000173762	45.11683499	41.31470497	59.16837794	51.35808914	0.355587912	2.65E-05
ENSG00000071626	48.10018407	46.46034088	41.24487028	38.37529586	-0.247543155	2.80E-05
ENSG00000180758	2.147069784	2.32682925	3.629151234	3.660075218	0.703963868	2.84E-05
ENSG00000213096	2.72056837	2.913214281	1.827932499	1.712991893	-0.669967846	3.45E-05
ENSG00000274752	724.2214273	623.7461524	867.0068351	798.9961208	0.30641733	4.21E-05
ENSG00000160932	35.81795322	34.20681695	45.34957607	42.09314421	0.321198131	6.14E-05
ENSG00000153283	6.298596468	6.979609873	4.886296329	4.484284054	-0.502996662	6.21E-05
ENSG00000164300	14.13029229	14.24446014	10.80354889	12.04217149	-0.312224216	6.57E-05
ENSG00000027075	16.01846307	15.27403246	18.31469072	19.77143908	0.284147971	8.21E-05
ENSG00000185722	7.950725583	8.114068111	6.462062473	6.582230712	-0.300105458	8.99E-05
ENSG00000158417	39.13311673	36.98140604	45.8913065	43.60964674	0.234384577	0.000106421
ENSG00000185164	12.5733166	12.80554144	16.19328514	15.25739552	0.309824629	0.000107513
ENSG00000187605	11.32390025	11.56303593	9.000214767	9.760657617	-0.286397298	0.000131135
ENSG00000164402	19.16806993	19.30547259	15.71452415	16.30705048	-0.264370941	0.0001742
ENSG00000110400	3.072939489	2.54643274	4.039776631	4.036941602	0.525255845	0.00018755
ENSG00000163520	24.88888038	23.85853547	31.89475849	28.09940383	0.300156505	0.000192783
ENSG00000158106	46.12889493	45.766504	55.21858062	52.87745188	0.234760111	0.000200051
ENSG00000196247	8.906078501	8.852891783	6.349192612	7.301667343	-0.37900981	0.000219073
ENSG00000072110	5.661216162	5.463986908	4.440427732	4.175419412	-0.368104552	0.00023619
ENSG00000013725	12.12437316	11.9189225	14.73362747	14.88495172	0.301460112	0.000303862
ENSG00000100154	3.613190476	3.194754255	2.361874815	2.653941917	-0.439559258	0.000321625
ENSG00000010818	6.743882439	6.533433899	4.941382012	5.507522861	-0.344938957	0.000330889
ENSG00000143502	5.478234642	5.298124118	7.001473253	7.769826933	0.455692258	0.000359829
ENSG00000131002	3.273016832	3.132841411	2.260513703	2.452077432	-0.442089163	0.000364319
ENSG00000228696	1.496540156	1.223733256	0.55303958	0.65878983	-1.164768026	0.000431441
ENSG00000108821	0.065821878	0.262905113	0.015841898	0.020967922	-3.16234355	0.000474534
ENSG00000108828	53.50729084	52.01557441	44.4750502	45.516776	-0.229089764	0.000509801
ENSG00000142102	31.10543773	32.14131804	37.45856	36.29390858	0.222024492	0.000707463
ENSG00000110848	6.319801402	5.757059106	3.918084066	4.052978181	-0.598296549	0.000761188
ENSG00000249353	40.85079017	39.72324542	53.16241401	51.40899216	0.376787176	0.000786207
ENSG00000214182	26.61205644	23.57983073	36.45601162	31.2281057	0.432627134	0.000801041
ENSG00000065978	801.9179626	776.457644	937.5812192	854.5520346	0.18376395	0.00093993
ENSG00000182963	3.880815383	4.178499204	2.951768221	3.102524807	-0.412663816	0.001036892
ENSG00000210140	626.7200226	474.8468872	421.8747917	361.0769017	-0.490953488	0.001052049
ENSG00000127663	5.40873535	4.739389239	3.977932306	4.155174942	-0.318211939	0.001087296
ENSG00000108561	187.067565	182.6489256	229.6301338	200.2189046	0.217956192	0.001116787
ENSG00000143256	172.5732081	168.244454	207.0191888	195.2400915	0.239731215	0.00115861
ENSG00000102977	23.50817097	22.60930305	19.85217431	17.05585907	-0.320749187	0.001196639
ENSG00000108582	6.470349708	6.64588435	5.093201898	5.630924707	-0.290128291	0.00128526
ENSG00000197746	261.1497772	250.9274377	290.5326719	282.5581807	0.162948704	0.00129837
ENSG00000105426	10.20435791	9.824484659	8.033351706	8.491363767	-0.276757762	0.001302797
ENSG00000164530	6.397403673	6.589548897	9.223202473	9.090757896	0.496094973	0.001316043
ENSG00000215580	1.111202691	0.8841227	0.418090308	0.59706075	-0.972975403	0.001334194
ENSG00000224078	2.563591369	2.773320994	2.119547919	2.322634466	-0.26458094	0.001421138
ENSG00000196914	1.322141264	1.26194182	0.834996701	1.048233474	-0.45564289	0.00144988
ENSG00000156587	44.42060015	38.69239852	51.56732577	48.98765241	0.275968028	0.001575851
ENSG00000198795	0.9986295	0.844208314	0.483260633	0.430096783	-1.011228785	0.001631845
ENSG00000135913	4.730757975	4.762887091	3.086474142	4.0390057	-0.413471765	0.001699268
ENSG00000138385	35.12093975	33.57027151	39.23522636	39.813774	0.203303095	0.001709884
ENSG00000255026	18.09422829	18.80014511	29.90449348	23.10210243	0.522924668	0.00181276
ENSG00000064393	5.238845369	4.904676455	3.682929695	4.44130413	-0.319478736	0.00186409
ENSG00000120738	9.284079611	7.533711763	5.931912481	6.15093277	-0.475366837	0.001884677
ENSG00000125378	5.839425409	6.33338767	8.361361106	8.233356805	0.446858039	0.001901471
ENSG00000136819	36.60188359	36.73558453	42.48510043	41.4271438	0.194791199	0.001907878
ENSG00000142634	64.91925059	59.58590294	75.57353474	70.03798604	0.226732821	0.001987944
ENSG00000114107	17.28804074	17.43928692	14.49937983	14.28844427	-0.270189937	0.002043424
ENSG00000138449	10.33353208	10.30243233	7.005210586	8.78454342	-0.385624549	0.002110892
ENSG00000174028	2.628146486	1.862097238	4.796745349	6.122101967	1.286341571	0.002111005
ENSG00000197971	2.86837164	2.688380112	3.275650114	3.577946872	0.303532873	0.002193856
ENSG00000153563	0.875566688	0.735289772	1.598035141	1.543846888	0.966110869	0.002259696
ENSG00000164161	5.212867825	4.988751897	4.169858174	4.15638813	-0.292320759	0.002430938
ENSG00000182162	25.83346972	24.02066958	21.76815382	20.15437889	-0.249194333	0.002457054
ENSG00000183570	3.043525526	2.978134208	4.062688223	3.965106745	0.415494414	0.002513814
ENSG00000106538	2.25157318	2.074659093	3.859774194	3.777934287	0.821331547	0.00255874
ENSG00000215417	5.58092275	5.473052983	3.905123194	3.95023753	-0.492200034	0.002589704
ENSG00000111344	5.660553194	5.297658628	6.883958159	7.36827815	0.380186063	0.002591965
ENSG00000167085	64.96211352	61.23082864	76.50588032	69.01245281	0.206229806	0.002596229
ENSG00000100097	15.33543801	14.58804204	20.99498381	20.04512313	0.45664629	0.002655493
ENSG00000071894	51.45975311	52.04639324	60.23611004	56.68422484	0.176257075	0.002677039
ENSG00000012817	1.928108207	1.943070821	1.331467773	1.397870484	-0.50377238	0.002716759
ENSG00000164164	11.53011883	11.64499599	8.903338642	10.37351799	-0.265250603	0.002790455
ENSG00000167693	9.503490924	9.196412376	12.11609395	10.78440114	0.293009848	0.002905296
ENSG00000186660	24.20072302	24.54448256	20.6607488	21.239185	-0.217899043	0.002931555
ENSG00000168214	8.172234705	8.21298124	6.550661746	7.053413474	-0.267885103	0.0029693
ENSG00000103365	7.574240902	7.27394964	6.249025488	5.884365946	-0.290609787	0.003017448
ENSG00000017260	13.72674986	13.38550538	10.53052546	12.19066002	-0.254314067	0.003101328
ENSG00000178980	31.69486714	32.55702097	37.25432711	36.14025737	0.192287011	0.003171308
ENSG00000129824	17.06726029	15.9655691	12.94553968	12.89603213	-0.353305239	0.003228868
ENSG00000164120	6.734872942	6.069641696	4.820252123	5.073557235	-0.37092039	0.003259674
ENSG00000124225	28.22447225	27.89549059	32.40773662	31.72167499	0.193005489	0.003279735
ENSG00000183508	9.249847852	9.213697098	6.374252629	8.081780194	-0.352468134	0.003315506
ENSG00000172005	6.756158314	5.595055383	10.4626333	8.407755175	0.6134345	0.00337245
ENSG00000138092	13.27135388	12.5656492	11.19137094	10.04608062	-0.28209449	0.003374391
ENSG00000178685	9.336643224	10.19431106	11.98930774	11.63707134	0.274549098	0.003375088
ENSG00000106789	1.704441337	1.330860471	2.212966602	2.421847203	0.613251724	0.003375267
ENSG00000105810	73.8356247	72.79095303	58.29590111	69.10381315	-0.202337423	0.003434686
ENSG00000152926	2.911053471	2.562881237	1.993318594	2.132789767	-0.406515067	0.003475183
ENSG00000188290	54.65177334	50.91959147	70.63359735	59.48169857	0.302403884	0.003519112
ENSG00000143106	35.96663309	34.02203343	41.23403677	38.7471283	0.193227655	0.003530466
ENSG00000158488	16.76750698	17.28912185	20.80611494	21.51829142	0.313811365	0.003668663
ENSG00000132405	9.830037085	8.903931631	7.427395698	7.801886097	-0.297766476	0.003681828
ENSG00000102760	21.38934335	22.42500969	30.34662981	27.23175287	0.394204547	0.003736805
ENSG00000008083	39.26843361	37.74448546	32.9550437	34.72474481	-0.185754889	0.003739857
ENSG00000131242	0.594663061	0.606481582	0.879736666	0.893373103	0.562172892	0.00374668
ENSG00000184164	11.04046261	10.74130873	14.01420022	12.46664623	0.282455291	0.003839266
ENSG00000137642	0.449893347	0.367918179	0.207945991	0.264646025	-0.789351767	0.003839475
ENSG00000128918	48.38955584	46.23435275	42.27664664	42.32538024	-0.160914003	0.003907316
ENSG00000159753	22.31042848	22.37089927	26.75700322	24.49535834	0.198412741	0.004049439
ENSG00000109917	11.68872704	11.65376225	13.78231031	13.57949146	0.229698546	0.004096883
ENSG00000164989	1.17406618	1.237217409	0.793565305	0.863991204	-0.540574687	0.004217889
ENSG00000130731	50.47644949	51.40162433	60.26561957	58.44631107	0.220986622	0.004288244
ENSG00000051523	57.20942016	54.17935112	67.5277124	60.7471324	0.20430527	0.004333419
ENSG00000204264	53.81313354	50.84986006	62.5943372	57.84262471	0.203238153	0.00443754
ENSG00000169994	33.72198151	35.68556701	31.23994616	30.36204422	-0.171807631	0.00447401
ENSG00000185252	7.619214308	8.44049395	6.652396018	6.30727726	-0.309541416	0.004539534
ENSG00000058668	10.18250181	10.67346874	7.968799134	9.419495797	-0.262033202	0.004545969
ENSG00000134824	28.28018464	27.42551708	25.19636823	24.45176187	-0.165509822	0.004716962
ENSG00000114374	0.694613869	0.773824159	0.364527197	0.503854285	-0.757886377	0.00473329
ENSG00000075539	7.530867578	7.236841921	5.695821455	6.762282855	-0.244744595	0.004845975
ENSG00000133315	26.77369191	23.84765508	31.19967451	30.18285383	0.279280484	0.00504426
ENSG00000143321	144.1823736	144.7187843	165.4648119	155.5537622	0.152560744	0.005062126
ENSG00000070159	5.237689534	5.605035114	6.707627738	6.354699419	0.26870651	0.005211052
ENSG00000168010	11.72939103	12.7662357	10.39176866	10.53073953	-0.227397409	0.005265695
ENSG00000226054	0.671834744	0.459008767	1.167804799	3.014067885	1.892035875	0.005332227
ENSG00000147813	35.15142368	35.03672502	40.5676954	40.23732058	0.20371271	0.005349617
ENSG00000122122	100.3668074	98.37924226	114.6411269	108.4289605	0.167119379	0.00544426
ENSG00000203709	0.844487069	1.022963099	0.621890716	0.670611577	-0.531580374	0.005494259
ENSG00000258472	5.067362615	4.911688587	7.250696045	6.269929809	0.438877583	0.005582577
ENSG00000204839	5.368581445	5.044653516	6.740098784	6.67908691	0.36685585	0.005714535
ENSG00000152061	2.007686852	2.026177208	1.548643884	1.6173765	-0.349056757	0.005907148
ENSG00000185728	12.89076782	12.70557318	10.04535721	11.38325173	-0.255822795	0.005978777
ENSG00000185721	43.95668215	44.47410259	52.7150878	49.64162787	0.211390081	0.005991757
ENSG00000181827	10.52257677	10.24859468	7.992073096	9.48917667	-0.248182902	0.006052353
ENSG00000115738	2.412511338	1.992299275	3.315612318	3.968286132	0.727927025	0.006062398
ENSG00000134215	9.83922356	9.430249148	7.75155129	8.367312393	-0.256832538	0.0060698
ENSG00000066777	9.785355151	9.752554741	8.096325482	8.694299712	-0.218110996	0.006139444
ENSG00000139197	24.51364366	23.41190049	21.13513893	20.53963227	-0.200929385	0.006351964
ENSG00000267100	9.5019048	9.957612267	13.09990775	12.40703005	0.390489693	0.006371219
ENSG00000160285	30.20174706	29.63986645	26.72759586	26.46084708	-0.16948391	0.006501327
ENSG00000046889	4.259113573	4.409448289	3.199269911	3.807607965	-0.306678173	0.006555179
ENSG00000128951	57.65892769	55.396886	65.65287963	61.93612275	0.175100872	0.006620415
ENSG00000211751	753.9135014	736.1824181	847.687991	800.7804844	0.146256064	0.006893558
ENSG00000174197	8.773702722	8.685219416	6.621217013	8.14449709	-0.24121354	0.006899335
ENSG00000102755	1.851434777	1.837934362	1.406941336	1.388451567	-0.39980173	0.006907402
ENSG00000148143	3.187584308	3.295347708	2.584278954	2.640938283	-0.31088508	0.007074729
ENSG00000139083	2.916190103	3.18142274	2.34518312	2.2188914	-0.418045299	0.007343544
ENSG00000081237	30.93678814	29.91594309	24.72062391	28.49207597	-0.193007365	0.007398917
ENSG00000173041	3.38202524	3.461930781	2.431944085	2.616857419	-0.438535715	0.00743735
ENSG00000153214	4.085085713	4.573609989	3.342702522	3.193561544	-0.405955948	0.007467901
ENSG00000069424	67.75820523	64.745881	73.62079567	72.24512215	0.13917548	0.007569038
ENSG00000179918	40.28322176	40.300166	35.32584337	34.34090601	-0.209543503	0.007603096
ENSG00000175581	5.248153667	5.317775982	7.045808869	6.46614774	0.355166082	0.007838361
ENSG00000246223	2.141602444	2.183155542	2.88058517	3.044268013	0.454487153	0.007899613
ENSG00000125834	18.14572791	17.65976861	15.71317359	15.56897598	-0.194229687	0.007979441
ENSG00000107672	19.89472055	20.10284079	16.85946549	17.04087997	-0.238192991	0.00804098
ENSG00000164897	44.40944933	43.00748074	51.56606629	49.59699874	0.211359591	0.008071395
ENSG00000167766	5.883156761	6.583471028	5.128216647	5.084268473	-0.287910863	0.008110279
ENSG00000091622	0.679497295	0.593378474	1.026356107	0.907255916	0.604874828	0.008177666
ENSG00000130811	74.45956412	69.71315244	85.48049726	77.64945999	0.178899375	0.008351377
ENSG00000132359	1.280857846	1.238978245	1.604405604	2.050637666	0.537368211	0.008352089
ENSG00000167552	18.90681617	18.01758118	15.82343072	15.1509215	-0.252753155	0.008411749
ENSG00000166913	46.52588984	45.64852695	51.54987447	50.28366217	0.144311916	0.008457325
ENSG00000117139	2.499042505	2.371007342	2.015363428	2.072204144	-0.251896723	0.008479479
ENSG00000110395	14.58018736	14.13444644	11.39916745	13.36755499	-0.212810532	0.008505543
ENSG00000235174	353.7468323	335.3117887	292.1578112	279.1312217	-0.269620047	0.008594959
ENSG00000285781	0.794816483	1.33947882	0.373025418	0.123431668	-2.107031493	0.008681817
ENSG00000085117	16.46972878	16.50016121	20.20815052	18.57476096	0.234723503	0.008805058
ENSG00000184640	64.50586454	58.53631636	71.55082901	66.04190045	0.161855674	0.008870232
ENSG00000171298	16.69084555	17.19852552	20.5954018	18.80748142	0.217771156	0.008876298
ENSG00000134909	4.127171709	4.489737957	3.189932335	3.823949784	-0.296844511	0.008880903
ENSG00000132589	31.81749734	30.40978942	36.74300364	34.77687237	0.201511473	0.008881583
ENSG00000110057	1.793579113	1.493460316	2.440540874	2.669296786	0.638669898	0.00888333
ENSG00000183918	51.74531752	49.57814349	43.72242859	45.45316743	-0.183575241	0.008916001
ENSG00000125977	152.7412242	146.1998224	170.4273922	161.2344748	0.150447038	0.009030821
ENSG00000140740	46.87595892	44.88953819	41.75274858	40.07575695	-0.164719134	0.009055298
ENSG00000184863	13.95463996	13.87428448	12.06239556	12.62474174	-0.172318358	0.009268164
ENSG00000210082	1755.677854	1566.576409	1554.318673	1404.012814	-0.166833965	0.009304344
ENSG00000123908	14.3184435	14.57950766	9.595279596	12.03146536	-0.417741813	0.009358912
ENSG00000104765	16.84126072	14.52145868	11.89420168	13.87458493	-0.282301725	0.009673833
ENSG00000116288	93.56188698	89.2362575	109.5415517	97.74552219	0.182010043	0.009678089
ENSG00000198521	3.425898894	3.089424249	2.451944504	2.624432118	-0.358876665	0.009738885
ENSG00000183726	21.72331344	21.17022016	25.3930763	24.48268938	0.218212317	0.009886568
ENSG00000105851	6.505807473	6.758962141	5.22002837	5.546369724	-0.300807257	0.010043592
ENSG00000165209	14.57641601	13.8825445	12.05171091	12.70724217	-0.20020836	0.010084729
ENSG00000196705	4.991981254	5.585797597	4.369797967	4.567268667	-0.243246387	0.01009459
ENSG00000235253	0.288805309	0.300672962	0	0	-5.223700546	0.010189225
ENSG00000146112	24.13901211	23.01371546	27.49803221	26.40141374	0.193658497	0.010233521
ENSG00000155307	2.771042975	2.218586635	1.7800183	1.657793232	-0.535617999	0.010259859
ENSG00000144320	6.294860287	6.032226588	4.905394653	5.366030054	-0.262443922	0.010356554
ENSG00000135046	6.561914965	6.235783205	4.876974058	5.213682198	-0.342024038	0.010737393
ENSG00000167034	14.84937582	13.29174881	10.71567115	12.14784964	-0.298519876	0.010745696
ENSG00000164187	4.746642905	4.216419681	3.207947717	3.88125976	-0.337226476	0.010797599
ENSG00000060566	8.279773666	7.508684109	10.7844462	9.53309137	0.365038145	0.010824166
ENSG00000115935	7.271224487	7.477801846	5.900762341	6.540389791	-0.245147904	0.010862078
ENSG00000133169	75.14907055	75.90078295	89.83824998	86.49988411	0.223724115	0.010906434
ENSG00000275367	0	0	0.123527178	0.076639377	5.267416311	0.010994967
ENSG00000259570	0	0	1.06633487	0.661581047	5.267416311	0.010994967
ENSG00000085733	1.037384775	0.82118247	0.477541246	0.614778162	-0.764758516	0.01108231
ENSG00000033178	6.227517854	6.231576679	5.12064834	5.48387724	-0.232025739	0.011222251
ENSG00000197265	18.79428569	19.47682979	23.67741105	21.89749132	0.25220556	0.011306305
ENSG00000178163	4.741348177	5.012715269	3.789534603	4.285710493	-0.272293663	0.011341403
ENSG00000166439	6.539374714	6.431794577	4.977598149	5.717538503	-0.277743652	0.011380852
ENSG00000100241	46.09806795	47.05417609	52.56450078	49.96084034	0.138751041	0.01184678
ENSG00000184967	41.21336957	39.17297093	50.64946107	43.65776261	0.231130293	0.011850662
ENSG00000008256	4.776411886	4.670804083	3.901288386	3.509386733	-0.349704676	0.011884189
ENSG00000188856	59.90526464	49.52194581	74.68111686	60.74506045	0.308862181	0.011971998
ENSG00000183431	46.20210366	41.75365821	50.23157126	48.78886653	0.171772028	0.012029372
ENSG00000116017	8.357214214	7.996217074	9.679725033	9.48751265	0.229817295	0.012067048
ENSG00000127399	16.52345004	17.32071399	20.47479916	19.83562695	0.252384422	0.01209386
ENSG00000060138	23.50672519	22.92321411	26.82858592	25.13769777	0.163096929	0.012111426
ENSG00000140374	16.01853803	14.84423342	17.86065867	17.87315573	0.212352594	0.012141228
ENSG00000182628	24.95264238	24.29888594	20.8357447	21.48440315	-0.218184631	0.012452971
ENSG00000120254	25.49653662	25.39098882	23.26613244	21.26087736	-0.192147762	0.012589334
ENSG00000197714	2.978690989	3.514570976	1.760403262	2.555193992	-0.589669675	0.012612043
ENSG00000232545	12.11710548	13.55419435	6.59746926	9.131952575	-0.706737411	0.012782764
ENSG00000154545	0.237775574	0.60272143	0.204857585	0.042812232	-1.766397663	0.012857872
ENSG00000182150	3.150458442	3.128046605	2.31904915	2.684924935	-0.326772813	0.012920343
ENSG00000005075	46.41361649	44.7540887	61.64664852	48.5840708	0.274564229	0.013002126
ENSG00000136111	11.46136429	11.25266771	9.366505971	10.23354828	-0.212135022	0.013054192
ENSG00000137145	3.780558917	3.47499467	2.656265158	3.090026054	-0.335427104	0.013170406
ENSG00000163935	7.620282028	7.388563946	6.001726606	6.365864307	-0.27855296	0.013258599
ENSG00000005189	0.120845336	0.044033899	0	0	-5.153187883	0.013342931
ENSG00000156414	16.54773109	15.52879147	13.74796068	13.97606863	-0.209557274	0.013394541
ENSG00000113312	45.22647282	40.61509149	50.16498941	49.18694636	0.211929074	0.013430411
ENSG00000058063	15.11043715	14.66618528	11.80112719	13.92560477	-0.210326849	0.013504009
ENSG00000140199	1.710586394	1.742918729	1.201389638	1.366622757	-0.426997713	0.013587383
ENSG00000196950	6.705915045	6.560567109	4.947426893	5.900897398	-0.289671196	0.013835192
ENSG00000100911	40.02799655	35.8062718	43.86016615	42.43268537	0.187337163	0.013909204
ENSG00000108405	3.669199222	4.996605253	5.772779751	5.795349981	0.415201051	0.014110839
ENSG00000099194	96.56653399	90.31589576	82.25300898	86.86332116	-0.143513115	0.014138247
ENSG00000005801	6.622543147	6.926168316	5.578658667	6.052051444	-0.219957772	0.014156334
ENSG00000081386	5.995112399	5.461281808	4.23841547	4.911521375	-0.323251325	0.014216494
ENSG00000171865	36.31940969	39.45584885	43.83315569	42.59607464	0.189846354	0.014235679
ENSG00000140443	8.483883457	8.16700427	6.902990413	7.613027271	-0.197290039	0.014255736
ENSG00000074582	18.96526453	19.90351124	22.67981292	22.45287422	0.215724032	0.014384788
ENSG00000185900	13.77314914	15.39387099	9.309339179	12.83347391	-0.397472223	0.014692774
ENSG00000279789	4.599955113	4.499987494	3.284969961	2.909026742	-0.554423666	0.014773939
ENSG00000122694	8.445985323	8.301723201	10.9301942	9.906694333	0.315758257	0.014794507
ENSG00000099725	0.777416279	0.784912567	0.358102457	0.556697088	-0.771525939	0.014834797
ENSG00000046604	1.180649167	1.038936805	1.524522943	1.737874012	0.55729893	0.014847378
ENSG00000089916	2.604837778	2.683921911	1.914887563	2.427590514	-0.284025994	0.014865494
ENSG00000215246	7.467360209	7.647861172	8.919721223	9.83004555	0.311193273	0.015056491
ENSG00000198162	6.608540992	6.26370254	4.548386473	5.963331548	-0.291558566	0.015111052
ENSG00000185947	5.76994974	5.577974842	4.224676308	4.93334917	-0.308591343	0.015174437
ENSG00000106683	7.858578121	8.044646254	9.232730386	9.373957377	0.226822134	0.015185055
ENSG00000163466	56.50414817	53.30862435	62.48613462	58.91477015	0.14536754	0.015259439
ENSG00000109572	11.0411487	11.37378857	9.300286429	10.11931499	-0.206603103	0.015334093
ENSG00000110172	14.51112603	14.5961485	16.11235241	16.39536297	0.159853158	0.015340452
ENSG00000101052	19.28393007	17.17484887	21.88655467	21.52387048	0.253005424	0.015372901
ENSG00000070269	2.942198657	2.876462514	2.221156919	2.325977093	-0.355076991	0.015468568
ENSG00000167232	1.47277652	1.324210344	0.982452151	1.054469958	-0.456254575	0.015581318
ENSG00000076108	14.67157119	15.32719876	12.96025872	13.70925845	-0.169410784	0.015670433
ENSG00000092199	122.2114185	118.8081402	133.7373443	128.4556861	0.122007319	0.015788909
ENSG00000278023	3.750708801	3.783626693	5.854515884	5.029824834	0.531055517	0.015870623
ENSG00000181163	338.0880228	339.0986018	378.1106662	357.7288661	0.120326334	0.015941233
ENSG00000117620	2.055361956	2.118181918	1.776871541	1.645333708	-0.286089875	0.016018571
ENSG00000118276	6.343305123	6.521050289	5.364859149	5.10247811	-0.29720947	0.016102293
ENSG00000185864	1.170460067	1.107022301	1.801060585	1.430301965	0.505580712	0.01610809
ENSG00000259224	0.410147787	0.427001673	0.061108466	0.060661173	-2.781073967	0.016204763
ENSG00000103479	11.75655733	12.38019382	10.34177299	10.63874743	-0.201977191	0.016258151
ENSG00000113719	19.42357445	19.14502765	21.81616954	20.75003401	0.142811041	0.01629962
ENSG00000143164	4.02078072	4.531759244	3.379411526	3.387324334	-0.338182543	0.016384427
ENSG00000119185	12.99846304	13.03462091	15.29582961	14.45165247	0.192873447	0.016670858
ENSG00000141622	0.744495739	0.757524583	1.017122288	1.090812095	0.489269697	0.016680784
ENSG00000088992	21.73451672	18.31777041	25.33299668	23.35703984	0.283245933	0.016804798
ENSG00000127220	7.738563454	7.746240252	5.677750678	5.985542259	-0.408381992	0.016936868
ENSG00000064666	43.15519877	43.27602652	50.34267119	46.58514318	0.165820561	0.017040784
ENSG00000188191	11.22507055	10.64908515	13.49660947	12.35487505	0.241823546	0.017045134
ENSG00000145050	47.42087601	45.11782015	58.7044642	48.74950031	0.216255391	0.017057843
ENSG00000163946	16.2598506	15.82159859	13.56431901	14.8639294	-0.173818665	0.017446684
ENSG00000066294	1.847890355	1.693133147	1.030847983	1.507146674	-0.479429408	0.017490876
ENSG00000068024	10.02646011	10.37361644	8.944294526	9.175299665	-0.17070507	0.017511678
ENSG00000130338	5.260928151	5.448672562	4.001164455	4.943897957	-0.259384122	0.017513844
ENSG00000242125	35.47478084	36.33744547	43.11153666	38.22553142	0.180066855	0.017601173
ENSG00000196743	19.4245589	18.66560498	21.80986923	21.62724541	0.190226457	0.017729146
ENSG00000166105	9.492961086	9.326113948	7.865978016	8.458622467	-0.204556706	0.017823887
ENSG00000105011	67.86289057	64.84720726	75.95292928	72.55982014	0.162992167	0.017841726
ENSG00000155966	1.906138015	1.995089939	1.503021307	1.609617334	-0.325587873	0.017925784
ENSG00000169499	20.84525293	20.97250363	23.3634813	23.4366001	0.162841459	0.01811253
ENSG00000112972	40.27379239	40.24178601	32.39831266	38.25843555	-0.187965838	0.018339724
ENSG00000170855	32.37386199	31.75245664	38.83396373	36.76500387	0.238049773	0.018344348
ENSG00000140395	9.104426814	9.015464395	8.120567067	7.361082105	-0.226508985	0.018537322
ENSG00000163053	4.181512484	3.937365939	4.727980268	5.609153239	0.349446701	0.018718664
ENSG00000185278	1.527436862	1.770695964	1.180116427	1.435920466	-0.334509996	0.018908918
ENSG00000267169	5.851667964	6.055573282	4.377838478	4.749678466	-0.383264139	0.01905139
ENSG00000212719	3.820929543	3.998057161	3.2489823	3.409597493	-0.231546991	0.019241803
ENSG00000168961	7.813224078	7.40283512	9.165039969	8.827718816	0.242670588	0.019252053
ENSG00000158526	34.19174604	29.78909045	38.09357937	37.61342704	0.244112603	0.019356318
ENSG00000133454	0.025610844	0.032662482	0.138894896	0.084848144	1.937837493	0.019571382
ENSG00000135446	56.84044276	55.53890164	63.20920412	61.44676215	0.150155762	0.0195831
ENSG00000111786	50.60544962	46.60737092	57.52860959	51.95217134	0.17221761	0.019607012
ENSG00000104219	6.540189032	6.152830207	5.142710628	5.426045115	-0.263349778	0.019649781
ENSG00000127334	4.398698932	4.317086875	3.19491909	3.925111431	-0.291118486	0.020049839
ENSG00000198356	56.36660964	56.0353753	66.38249238	61.50348953	0.186690504	0.020069905
ENSG00000102879	177.23555	174.9818186	202.6545778	183.5668869	0.133478422	0.020120069
ENSG00000198876	29.60296708	29.19532753	32.43315803	33.3564944	0.16264038	0.020145907
ENSG00000138802	9.316348738	10.10950904	7.75920029	8.550557904	-0.25220254	0.020202009
ENSG00000160299	18.52189617	19.6575425	16.83585919	17.53810502	-0.151211718	0.020320011
ENSG00000233733	0	0	0.921202364	0.522548278	5.02662422	0.020458393
ENSG00000034510	299.3971937	267.8982456	333.3696571	309.2411213	0.180753819	0.020482707
ENSG00000177410	31.91739201	34.10293933	27.5087536	29.44150689	-0.213072172	0.020519666
ENSG00000197043	65.11510972	61.19462812	71.07354254	67.86926751	0.138176918	0.020614918
ENSG00000196371	4.734444608	4.80619577	3.585636796	4.077584189	-0.315704304	0.020694741
ENSG00000147180	6.249244599	6.778848893	5.149823127	5.461851295	-0.295995919	0.020732298
ENSG00000171490	34.19722729	34.58903097	38.42337215	37.43269974	0.141573794	0.020751586
ENSG00000033867	6.209301269	6.381698422	4.750449212	5.802263922	-0.254392424	0.020792571
ENSG00000198324	0.783973777	0.80848911	0.478240561	0.245027101	-1.138776022	0.020817535
ENSG00000140396	3.704137339	3.577576407	2.694407313	3.229130502	-0.29708967	0.020822306
ENSG00000174373	3.190484674	3.055680186	2.498338912	2.721920191	-0.258077142	0.020869783
ENSG00000122965	14.50603941	14.51664396	17.11102672	15.95844941	0.188781852	0.021015044
ENSG00000066382	0.73387926	0.767982461	1.069017944	1.123985601	0.546228174	0.021070671
ENSG00000102317	93.03551683	90.65056113	100.0460969	100.5002076	0.127253685	0.021116414
ENSG00000142192	32.76864389	31.75813536	36.49896611	34.88717134	0.146349803	0.021124715
ENSG00000165688	22.77570755	23.02928475	26.72780892	24.56393203	0.163647729	0.021196413
ENSG00000261236	113.1716112	103.8743262	125.5938235	114.9925423	0.149215325	0.021324028
ENSG00000015285	49.40256793	48.4082996	57.57782839	52.83290099	0.17538379	0.021398063
ENSG00000013573	26.36586328	26.560021	29.3060154	28.9255495	0.138275036	0.021426817
ENSG00000138767	8.285077247	8.146870659	6.255055231	7.67641663	-0.237584405	0.021445852
ENSG00000164663	9.309472736	9.521402249	7.487253056	8.813366921	-0.207769468	0.021510915
ENSG00000093000	32.08992241	32.58097715	28.28777579	30.26505019	-0.142948702	0.021519781
ENSG00000125148	29.01043452	28.13557662	37.32120739	31.61960148	0.271347343	0.021699338
ENSG00000110448	29.06389222	28.21942005	32.3884733	32.40707824	0.178432787	0.021804258
ENSG00000275318	1.083722529	1.542536273	0.282564213	0.350619928	-2.053538747	0.021835501
ENSG00000099904	15.32200233	15.91075786	18.27212036	17.2653553	0.186532496	0.02201321
ENSG00000139726	46.97695478	45.59281708	50.89356013	51.75887458	0.149774228	0.022028478
ENSG00000160211	32.49258527	31.03902685	38.33954309	33.75570318	0.183092504	0.022117661
ENSG00000105401	105.8238033	103.5642114	120.3934936	110.4739403	0.141431061	0.022157586
ENSG00000103168	28.82926367	27.31786655	31.26651294	31.19454874	0.154472767	0.022228805
ENSG00000025770	42.08292869	42.26387272	48.04258001	46.1430476	0.159625169	0.022323062
ENSG00000128245	56.9714767	52.28620692	63.28597471	59.67531163	0.171321548	0.022524349
ENSG00000169288	21.36524385	20.81469707	25.75180875	24.13282858	0.242685106	0.02256612
ENSG00000136261	32.67773371	32.82267821	36.91270881	36.34735664	0.161974556	0.022896405
ENSG00000283787	2.201933818	2.306061518	2.968243833	3.411756913	0.501181456	0.022935253
ENSG00000147604	468.6314268	428.3669182	505.3242009	476.2174619	0.130508023	0.022985753
ENSG00000080200	0.691444523	0.658882746	0.393777495	0.489796373	-0.61097302	0.023031284
ENSG00000002330	10.50784153	10.15552417	8.257227746	7.563947518	-0.384547591	0.023085048
ENSG00000200391	2.199812877	2.805504909	0	0	-4.89586735	0.023511598
ENSG00000264112	11.76173179	12.15599266	13.72094285	13.64707835	0.194675197	0.023523538
ENSG00000083097	2.687472739	2.741227466	1.95633171	2.367307566	-0.327935693	0.02356633
ENSG00000164076	2.345564582	2.183155542	3.350342136	2.903492614	0.46669033	0.023582324
ENSG00000123179	35.23190973	32.78913823	47.59878934	35.27479572	0.285703575	0.023594202
ENSG00000142534	736.7233465	706.1804743	814.4263944	756.8459567	0.123500853	0.02372903
ENSG00000163631	0.014721875	0.013410976	0	0.381040905	3.761708277	0.024043971
ENSG00000137074	12.30757277	12.32325674	14.51924401	14.24995637	0.224523552	0.024080546
ENSG00000105223	12.7837814	12.91221883	15.26310059	14.25778622	0.200593877	0.024213686
ENSG00000205269	4.869315531	4.349074213	3.416604127	4.105615955	-0.292237136	0.024245544
ENSG00000131797	5.780903608	5.513111228	4.490663649	4.829276371	-0.276354354	0.024334774
ENSG00000172493	5.039668208	5.329342817	4.009684379	4.72844604	-0.246651466	0.024347764
ENSG00000285721	0.2157884	0.23503374	0.132097036	0.067993402	-1.17235112	0.02438683
ENSG00000101082	33.39630321	33.59293756	37.6325414	37.91716069	0.173940635	0.024573085
ENSG00000102780	2.273502184	2.320140457	1.539382837	2.154563653	-0.314039419	0.024598026
ENSG00000160075	18.31406959	18.25942397	22.37996293	19.19849921	0.185528428	0.024641672
ENSG00000138172	1.023748181	1.151164843	1.684975495	1.838250194	0.695300474	0.024759937
ENSG00000156052	24.5391466	23.41302462	19.86730336	22.58698971	-0.175039735	0.024875552
ENSG00000131263	13.49843407	13.53423056	10.66837558	12.80171563	-0.203401596	0.024974115
ENSG00000132522	2.285412588	1.788682915	3.12211044	2.815992203	0.546074783	0.025014618
ENSG00000196233	3.823261254	3.874443252	3.116611595	3.594266597	-0.197487917	0.02511111
ENSG00000064601	12.10633359	12.01052037	14.38816875	13.25448705	0.197365602	0.025215601
ENSG00000120063	22.43248838	23.07034657	19.04775656	21.10674262	-0.180028267	0.025291654
ENSG00000083223	5.744702929	5.948932464	4.576638671	5.141728587	-0.266634502	0.025420492
ENSG00000245910	83.60382666	73.39919494	70.1458294	66.53669666	-0.198926296	0.02546899
ENSG00000169230	78.72326623	70.74724559	93.13738417	78.23592824	0.198095068	0.025495004
ENSG00000150459	54.06370506	50.10314066	59.98844063	56.09369584	0.157017194	0.025499524
ENSG00000132507	372.3826046	356.3582092	407.804903	383.2624315	0.118937715	0.025658903
ENSG00000092067	6.462410391	6.586411507	4.237463126	4.968243767	-0.502891004	0.025672591
ENSG00000113732	35.22682482	35.38279777	41.88296293	39.64187109	0.20781065	0.025720414
ENSG00000117242	1.353951901	1.39648312	2.182320432	1.818804378	0.540892256	0.025761758
ENSG00000198056	15.11669525	16.42813157	18.76576535	18.60728592	0.244479139	0.025936168
ENSG00000147457	21.5667819	21.28518813	24.23664763	23.88394888	0.167844552	0.025982399
ENSG00000167106	13.20320476	12.71800421	14.42464829	15.02784601	0.184969309	0.026029224
ENSG00000135049	8.485603356	8.958740853	7.086274511	7.576315234	-0.250458098	0.026047248
ENSG00000132182	95.73111373	94.67930032	101.7745736	103.438981	0.108508856	0.026126918
ENSG00000159216	30.05164174	28.93148308	25.39923698	28.16132254	-0.138595965	0.026165617
ENSG00000205220	8.424582894	9.727451838	12.56389063	10.74974587	0.360422896	0.026223157
ENSG00000177732	13.54029962	13.26386628	15.74553984	15.0410951	0.200449472	0.026404669
ENSG00000165092	0	0	0.018199555	0.18066341	5.020898248	0.026525853
ENSG00000123607	4.168263105	4.409926623	3.51494062	3.550666333	-0.27975361	0.026586171
ENSG00000025772	44.0739231	42.17003915	49.51197846	47.95140709	0.177166892	0.026679583
ENSG00000068650	9.408817367	9.507594677	7.800422434	8.897703843	-0.179504299	0.026761498
ENSG00000166881	23.47302083	23.66795448	19.12147373	22.33596364	-0.184894715	0.026860274
ENSG00000255571	2.689373436	2.992244347	2.048328009	2.380489721	-0.359517135	0.026994804
ENSG00000160551	6.985973479	6.852007897	5.255286654	6.64454911	-0.217158403	0.027031544
ENSG00000131373	7.599759433	7.768040996	6.228852907	6.065323061	-0.321621505	0.027252921
ENSG00000172115	62.45425218	60.093863	67.00899044	66.92270057	0.128764661	0.02747123
ENSG00000198692	3.795190179	3.190452687	2.570890446	2.627876565	-0.424595919	0.027538698
ENSG00000189079	7.789227752	7.644619987	6.071390858	7.274783812	-0.209100574	0.02755734
ENSG00000123983	11.86586358	11.76634738	10.43456169	10.37240289	-0.183163696	0.027597151
ENSG00000185862	4.078996657	4.502657424	3.25317051	2.658010415	-0.53808467	0.027743838
ENSG00000197386	7.200197794	7.675497169	6.645019315	6.689982671	-0.157545432	0.02786142
ENSG00000183495	13.05288166	13.45954559	11.77551801	12.33873233	-0.136411373	0.027883192
ENSG00000136875	27.75441743	29.04353726	32.23257604	31.54077111	0.167336193	0.027954628
ENSG00000244731	0.117531374	0.14485383	0.360523801	0.23620403	1.183465147	0.028200144
ENSG00000077549	82.45018234	80.57725481	91.45101738	87.09377354	0.131730887	0.028210404
ENSG00000131153	24.96450635	24.94772647	29.1182681	27.45435675	0.181182053	0.028247587
ENSG00000159140	34.07107995	34.07323503	29.03110243	32.76528853	-0.140610031	0.028294592
ENSG00000139405	19.59348273	19.81020079	24.18493898	21.95709846	0.22813342	0.02836587
ENSG00000213866	11.1159365	8.639721932	13.50772861	13.4088568	0.448723593	0.028394127
ENSG00000068724	11.04635926	11.03382478	12.58768877	12.4362956	0.181041739	0.028402659
ENSG00000213585	110.6226989	105.211059	120.9135415	115.0164611	0.129061217	0.028714277
ENSG00000126698	64.53754348	59.93561007	72.9821388	66.01405959	0.159947954	0.028728372
ENSG00000244405	2.630600087	3.106681878	2.216293036	2.164585543	-0.389763585	0.028883081
ENSG00000139697	11.79878061	11.86369584	10.25451031	10.90589354	-0.160772119	0.029004236
ENSG00000101361	149.8656958	151.4047531	166.2713463	158.8850247	0.110545131	0.029108309
ENSG00000153253	1.217632197	1.196657001	0.816751283	0.946773575	-0.452468814	0.029149879
ENSG00000186468	135.2519679	128.0778581	153.5288857	136.4642784	0.139730233	0.029255843
ENSG00000100731	4.943321056	4.603397043	3.824810485	4.421918264	-0.210357847	0.029258063
ENSG00000151892	1.736301985	1.586373757	1.982299776	2.249662667	0.350204971	0.029351145
ENSG00000116539	6.457516288	6.979308387	5.159315225	6.360323549	-0.221887075	0.029856789
ENSG00000118518	6.008975745	5.977407206	5.099325514	4.328377024	-0.345972777	0.029872346
ENSG00000240770	1.046123438	1.17987023	0.25977221	0.41259323	-1.72692085	0.030068284
ENSG00000270170	32.00655847	34.04065014	39.65040763	39.41624925	0.259581355	0.03010193
ENSG00000078687	8.908658097	8.80831943	7.429218668	8.190148284	-0.181245009	0.030238464
ENSG00000103253	5.510391871	5.490857281	6.884636694	6.337738704	0.265795052	0.030384945
ENSG00000147421	7.096900085	7.154466458	5.314796876	6.579350708	-0.260364904	0.030390402
ENSG00000187017	0.085815485	0.078174105	0.2162925	0.214709315	1.395728502	0.030517016
ENSG00000064115	53.15546815	51.90513948	58.50521824	56.7928532	0.13472324	0.030628512
ENSG00000213109	0.306650862	0.104754506	0	0	-4.806762502	0.030635956
ENSG00000185811	27.81445012	26.78382645	23.70039004	25.88148635	-0.138465276	0.030650564
ENSG00000125651	37.42166683	36.40161163	43.62790544	39.35051978	0.169260455	0.030739586
ENSG00000163682	58.59570862	56.4171922	53.36826072	51.78872768	-0.128648989	0.030797508
ENSG00000172869	4.553644817	4.515644138	3.293721727	4.300537953	-0.255543274	0.030825106
ENSG00000114933	3.047352277	3.173024909	2.279937166	2.875615206	-0.270545531	0.030878322
ENSG00000104133	5.322645189	5.322482823	4.396337275	4.811429512	-0.208766961	0.030981506
ENSG00000148484	19.46637563	19.35393871	23.02406156	21.03789842	0.183218955	0.03100152
ENSG00000139618	7.619601181	7.804607627	5.686532836	7.435679346	-0.232779937	0.031121115
ENSG00000083312	21.44373993	22.24550326	17.42925992	21.23818225	-0.17577639	0.031228113
ENSG00000136295	7.787100699	8.009973833	6.810194013	6.701560177	-0.225151325	0.031752244
ENSG00000140525	42.87233049	42.12809175	37.82298091	40.02490365	-0.126284379	0.031781985
ENSG00000116406	13.89416922	13.30113769	11.14215068	12.75562846	-0.18580274	0.032045594
ENSG00000257151	2.357677318	2.490985643	1.796467148	1.749880436	-0.451176352	0.032053831
ENSG00000215301	28.60252294	28.00773753	24.78659071	27.02130621	-0.127379058	0.032107663
ENSG00000172469	8.444109172	8.006533482	6.747466707	7.164462293	-0.240986571	0.032227718
ENSG00000151006	1.690028937	1.992347813	2.450670532	2.47015914	0.417363757	0.032444985
ENSG00000188848	5.513260632	5.637210688	4.501797565	4.997356031	-0.230856583	0.032547193
ENSG00000162851	18.13226714	17.84106802	22.08136878	20.61068399	0.247617723	0.032548478
ENSG00000080503	1.387603397	1.410177618	1.118153469	1.159793023	-0.296167031	0.032618544
ENSG00000130741	79.45645548	76.24234324	84.54086049	85.24144043	0.125553247	0.032638694
ENSG00000116161	64.16431366	60.20778612	70.90798901	65.79069325	0.13700317	0.033121759
ENSG00000103249	12.4304736	12.99705079	14.01797266	14.42887158	0.162112699	0.033255392
ENSG00000150347	6.948464061	6.542715509	5.364239312	6.203089236	-0.221144841	0.033263117
ENSG00000167194	0.624233896	0.487413793	0.04650272	0.13848701	-2.584141778	0.033305526
ENSG00000116984	12.12515815	12.45105334	10.45307476	11.51694292	-0.161349525	0.033372105
ENSG00000167005	49.36507194	48.27059742	42.11440676	46.54348223	-0.138625376	0.033433717
ENSG00000237883	5.6900131	4.973921586	8.451936602	7.497510616	0.582448828	0.033552339
ENSG00000158485	31.18372735	31.16653073	37.42902279	35.19952629	0.220606999	0.033607798
ENSG00000272909	1.595158429	1.525774595	2.384569969	2.697410979	0.704367135	0.033756095
ENSG00000113263	7.962381738	8.300853097	6.990541416	7.232501808	-0.193140564	0.033787748
ENSG00000110696	24.98110039	25.09029222	26.72319692	28.1236387	0.131883266	0.034002843
ENSG00000095203	2.296806784	2.057800946	2.849508924	2.619605683	0.330082106	0.034011654
ENSG00000197102	13.07109805	12.96776574	11.83422429	12.2364452	-0.11289532	0.03406381
ENSG00000228253	474.8216392	443.0432442	505.7305615	525.8994032	0.169433081	0.034141682
ENSG00000163590	2.644158465	2.197676102	1.624625041	2.19993371	-0.338913378	0.034174228
ENSG00000100890	1.97951652	2.257308079	2.955673468	2.491721546	0.362029542	0.034374367
ENSG00000120963	9.394417979	9.384896676	10.76566593	10.52673613	0.181673652	0.0343849
ENSG00000135999	5.299334246	5.371054928	4.161418633	4.61966566	-0.280711706	0.034385166
ENSG00000170153	2.168035804	2.151910273	1.601633618	1.865806411	-0.31655705	0.034530584
ENSG00000166963	23.89668588	23.38795557	20.95192769	22.19320894	-0.131620258	0.034580531
ENSG00000180747	2.980008225	2.886711106	1.984430138	2.592742358	-0.357348095	0.034700314
ENSG00000169627	1.821090514	1.692111438	46.49454393	1.395184762	3.769965006	0.034721041
ENSG00000065308	13.37892564	13.44636104	14.46380677	15.72145649	0.170712568	0.034861799
ENSG00000176454	8.898905462	9.050223276	10.79364087	10.11401503	0.220460272	0.034904815
ENSG00000164211	12.84878037	12.42973775	9.842843977	11.88976603	-0.217398665	0.03517161
ENSG00000116903	6.843229659	6.056275668	5.113885907	5.540702348	-0.274589696	0.035277107
ENSG00000196199	16.50097354	16.52743492	17.85434257	19.50756352	0.178342967	0.035424075
ENSG00000162601	10.12893478	9.926257157	7.65749649	9.605463979	-0.215733089	0.035435769
ENSG00000115380	4.504785916	4.36656901	3.468044235	3.481632876	-0.35150959	0.035453125
ENSG00000101365	75.62917252	74.84042274	85.6028668	79.90337227	0.137932325	0.035591478
ENSG00000100523	4.377558973	4.464779432	3.50216485	4.162083642	-0.205868598	0.035643136
ENSG00000055609	6.389344143	6.495892186	4.964906367	6.243872588	-0.200664735	0.035663475
ENSG00000183530	8.664159266	8.452591954	7.192071568	7.958849683	-0.175389655	0.035725012
ENSG00000198961	19.48797235	18.15200626	16.05110425	17.23592994	-0.176468914	0.035814887
ENSG00000007047	6.262934562	6.778387408	7.908217174	7.325432535	0.224106208	0.035890044
ENSG00000117395	50.16252887	48.97709042	56.43714297	52.81523556	0.140706939	0.035924859
ENSG00000196372	12.39997086	13.03016295	15.83314646	14.1403861	0.237267742	0.035984457
ENSG00000182866	196.7934548	195.0174605	216.641745	205.8994368	0.109437968	0.036313353
ENSG00000100060	35.64434471	35.29911204	41.40201998	37.98566968	0.162763909	0.036447962
ENSG00000141433	2.626247037	2.749468543	3.393109785	3.706453478	0.401384541	0.036499893
ENSG00000164308	11.88971889	11.23983957	12.35833912	13.87678279	0.182536102	0.036508481
ENSG00000112200	4.506400298	4.883119578	3.859731444	4.323740039	-0.198231336	0.036529558
ENSG00000104907	35.86806667	36.26878782	41.6468907	38.66445621	0.155282907	0.036565126
ENSG00000113356	16.13072043	16.23818224	17.70065473	19.19757082	0.189395408	0.036580916
ENSG00000109881	18.40535643	18.36789219	21.39025473	20.3236705	0.18235242	0.036641227
ENSG00000051341	16.05713626	16.43889439	13.19982187	15.60009515	-0.173794841	0.036683517
ENSG00000084623	162.7795216	159.1542605	179.4779901	171.1821206	0.12386558	0.036837106
ENSG00000101057	221.9396519	212.7288277	247.6203707	225.7532755	0.123626782	0.036918852
ENSG00000196367	15.45838865	16.26562329	14.18802139	14.87793482	-0.12591625	0.036987411
ENSG00000101181	15.1084787	14.78908798	18.0167911	15.97784906	0.185856612	0.037225955
ENSG00000163527	112.1183878	108.9842379	97.16285045	105.9920684	-0.121620554	0.037263886
ENSG00000173889	4.742671224	4.965473403	3.800145457	4.599808511	-0.208503708	0.037389755
ENSG00000165637	48.80129628	48.6530891	54.58336978	53.00038797	0.143151346	0.037434132
ENSG00000006282	1.723331017	2.112971215	2.525976877	2.574996899	0.409879486	0.037438252
ENSG00000224769	0.177556325	0.107830631	0.524678013	0.520837555	1.880770976	0.037632069
ENSG00000166575	6.780321854	7.464109156	5.597383588	6.282941815	-0.261884235	0.037756179
ENSG00000130303	86.23620336	81.71422553	97.81633179	90.89071199	0.168868481	0.037982885
ENSG00000138756	3.36674521	2.980370063	2.212178106	2.905537738	-0.309473883	0.038243276
ENSG00000004487	49.1948521	49.3015916	54.64321801	52.49285627	0.121771687	0.038478196
ENSG00000169967	7.840990999	7.548144161	6.14564886	7.276966095	-0.196587665	0.038543252
ENSG00000176986	10.5277171	10.64173854	9.339114922	9.049105803	-0.202802291	0.038829769
ENSG00000235903	0.409243448	0.452688934	0.785036734	0.612840135	0.697040439	0.038840794
ENSG00000140983	35.77344714	33.90975316	39.65453407	37.13592254	0.140805466	0.038883009
ENSG00000107679	4.045909491	3.948095416	3.2879455	3.755284728	-0.182072989	0.038934683
ENSG00000171522	16.30416222	15.41262054	13.18189517	14.37185862	-0.202179848	0.038953922
ENSG00000101265	8.22697166	7.006837764	5.57309949	7.01592972	-0.273891663	0.039070708
ENSG00000160949	30.82503649	31.56400151	35.04340625	33.18001531	0.12936229	0.039269865
ENSG00000264364	25.68709051	25.03698898	28.63399019	27.12344239	0.137080237	0.039336309
ENSG00000121073	9.812323229	8.579520134	11.16080975	10.15875107	0.214327953	0.039489532
ENSG00000188404	22.84188819	22.25386796	20.26452026	19.02066145	-0.198392354	0.039581253
ENSG00000115307	44.07225715	44.61830091	52.00801379	47.03519744	0.159689857	0.039624153
ENSG00000108010	14.52165668	14.00776802	16.55849229	15.67114509	0.176623907	0.039791123
ENSG00000119705	29.25124042	28.16137707	34.46848434	30.75348557	0.184659482	0.039886985
ENSG00000185619	11.30908246	11.82085122	9.825414142	10.62001082	-0.177720639	0.040236587
ENSG00000126804	8.789424595	9.172645374	7.675017386	7.774723136	-0.217161938	0.040375278
ENSG00000171703	11.9164624	11.39295062	13.929027	12.79808007	0.198135662	0.040460755
ENSG00000199509	2.506677531	1.522314789	0	0	-4.654366986	0.04050074
ENSG00000048544	29.97083448	29.01921584	34.32947615	32.7365352	0.18578614	0.040544178
ENSG00000198911	43.76198344	44.91130793	40.04230659	41.64949029	-0.117909498	0.040678959
ENSG00000064886	35.14052526	32.58874016	37.5463951	37.84954359	0.155574102	0.040752618
ENSG00000239203	0.729581545	0.284835629	0	0	-4.666055656	0.040790127
ENSG00000104969	47.77998199	46.19440396	52.55987999	50.49602189	0.13371057	0.040833196
ENSG00000073578	21.46264766	21.95021572	24.33876268	23.24576244	0.132748574	0.041116562
ENSG00000170949	4.065582967	4.1931178	3.259315613	3.664837185	-0.253952587	0.041217947
ENSG00000127586	39.03477965	40.54256742	44.66367756	42.26608255	0.127834967	0.041358141
ENSG00000179818	1.885342456	1.784407596	1.548723807	1.547881808	-0.244152511	0.041521629
ENSG00000122565	90.90455353	88.51870159	97.04238959	96.37643549	0.108914331	0.041708839
ENSG00000117399	104.8714915	102.7110569	119.9838635	108.4729972	0.138788828	0.041746284
ENSG00000164100	4.759492418	4.658763253	3.913387357	3.994896126	-0.251464584	0.042138023
ENSG00000115464	7.298960921	7.146270554	5.521187796	7.05685233	-0.199162496	0.04220032
ENSG00000250067	3.410713592	3.688616579	4.59102388	4.679182311	0.384726826	0.042214312
ENSG00000273033	0.971436724	1.008992244	0.596527316	0.686154747	-0.626354188	0.042312378
ENSG00000065361	0.022000562	0.030062307	0	0	-4.630854875	0.042345256
ENSG00000108106	127.9271669	122.7900037	150.6417926	127.4405848	0.150031631	0.042347909
ENSG00000170471	12.12886933	11.93434904	10.2773478	11.38367681	-0.15117721	0.042452833
ENSG00000084093	9.092449668	9.360719929	7.462891454	8.633305306	-0.196785782	0.042471749
ENSG00000228828	0.377307191	0.606547299	0.185180475	0.137868765	-1.609138934	0.042510289
ENSG00000110852	0.527688244	0.497868493	0.098276219	0.27315924	-1.463704726	0.042551064
ENSG00000134323	1.509433478	0.835459461	0.597815523	0.633002373	-0.926108129	0.042561759
ENSG00000132356	13.61256141	13.50454194	11.36082074	12.6265913	-0.176387126	0.042586327
ENSG00000145425	356.5264263	363.8005577	344.8137969	323.447228	-0.10777824	0.042598161
ENSG00000071537	9.616535268	9.072934032	7.881454601	8.642218193	-0.176906826	0.042710886
ENSG00000124486	9.254497128	9.046744334	7.483084379	8.755453221	-0.171950311	0.042739317
ENSG00000213463	1.845515039	1.848656556	2.278739114	2.42311233	0.348461621	0.043029726
ENSG00000256393	48.44100767	38.32134728	19.27776229	29.03492614	-0.842518385	0.043033506
ENSG00000161980	40.05685733	40.49385544	46.11376153	44.44108515	0.169297246	0.043041262
ENSG00000146281	28.21591763	28.79132813	24.66975235	26.67571224	-0.150511016	0.043782976
ENSG00000070756	238.6398858	237.4329741	260.6165787	249.1123009	0.099042266	0.04433938
ENSG00000149212	0.2445115	0.167054359	0.078464819	0.116835726	-1.072435181	0.044433086
ENSG00000156959	0.027987861	0.059489971	0	0	-4.618905484	0.044543203
ENSG00000124422	42.47163988	41.4039212	38.4766294	38.84518594	-0.116808689	0.045063059
ENSG00000088538	0.545141521	0.589712234	0.349421068	0.376258635	-0.645124869	0.045122824
ENSG00000168404	5.64237317	6.301612975	7.187292793	6.881488954	0.235908665	0.045213659
ENSG00000165055	7.830473344	7.596235759	9.127045972	8.534013197	0.195805555	0.045252672
ENSG00000168807	1.953389282	1.94455481	1.533200572	1.589737383	-0.3192836	0.045269926
ENSG00000008988	250.7648917	239.7654667	277.8546053	253.7544571	0.11658087	0.045388307
ENSG00000151276	2.518010551	2.550390198	1.989629005	2.222501135	-0.266544323	0.045492077
ENSG00000231663	0.518773263	0.945158921	1.983846482	2.148355009	1.490277707	0.045582294
ENSG00000073605	3.704477435	3.788772107	4.504542499	4.541302934	0.271963688	0.045660824
ENSG00000028203	7.051157658	7.230082588	5.944722529	6.53012299	-0.19473932	0.045674072
ENSG00000148908	30.53628428	27.92572185	35.86466583	32.68326622	0.230674337	0.045781831
ENSG00000159788	1.416836223	1.359818337	1.108255668	1.115111568	-0.319832122	0.045905669
ENSG00000048707	4.122234096	4.396299681	3.507800411	3.997627684	-0.182466515	0.046282655
ENSG00000186470	9.869731311	10.27070681	11.05192419	11.65808771	0.173476399	0.046392684
ENSG00000169660	5.95582018	6.27322089	7.66168414	6.914184829	0.253340828	0.046570338
ENSG00000146701	67.53479909	65.38960811	73.3113277	71.09247082	0.120102229	0.046813818
ENSG00000167702	10.52002261	10.64242498	12.48750189	11.81738173	0.200123229	0.04687095
ENSG00000111707	18.33003388	17.33794621	14.75627629	16.83966763	-0.174157186	0.046885866
ENSG00000188613	0.754956941	0.766652432	0.477587683	0.371585551	-0.841248887	0.047330744
ENSG00000143977	104.5554516	95.64907358	115.5154773	105.7808017	0.145292261	0.047349894
ENSG00000134744	5.690045032	5.748126821	4.865288613	5.318998894	-0.167067619	0.047710854
ENSG00000132640	6.689437399	7.068204359	5.711217995	6.082636479	-0.222046411	0.047872331
ENSG00000166582	51.85631117	50.38386227	59.21402889	53.77647754	0.144835261	0.047997749
ENSG00000223509	3.808165173	4.344293793	2.805685907	3.291540052	-0.419405901	0.048198931
ENSG00000133313	12.5925919	12.27783881	13.71973507	13.54545872	0.133230981	0.048259697
ENSG00000230551	2.579048798	2.616853128	1.981319582	2.240979393	-0.298914849	0.048268775
ENSG00000249825	0.230663955	0.238141263	0.096227404	0.015920509	-2.064702002	0.048630139
ENSG00000132824	33.87636672	34.00291463	30.38177722	31.45633515	-0.134009427	0.048773926
ENSG00000118965	1.99218378	2.202023679	1.700559851	1.602721455	-0.344734038	0.048785203
ENSG00000188185	2.920701797	2.951409177	2.097324933	2.181114837	-0.456371295	0.048791729
ENSG00000198563	32.54548904	33.42210942	30.2726603	30.38897523	-0.120598158	0.048813608
ENSG00000031698	39.59376446	39.81075408	46.07884963	41.59544234	0.143385748	0.049241804
ENSG00000105483	4.169933397	4.31773488	3.509709254	3.866703474	-0.202147403	0.049307146
ENSG00000116478	171.1135798	165.9106085	184.7935728	176.9859679	0.102800521	0.049389253
ENSG00000182557	7.038745525	6.884447431	5.698922225	5.465438355	-0.317974882	0.049485827
ENSG00000146587	6.207328308	5.615558975	4.350676911	5.524258772	-0.258739324	0.049548158
ENSG00000101367	165.4096583	159.4174953	174.7064472	174.6639036	0.105662423	0.049827251
ENSG00000138821	10.34210792	10.74212738	8.697766887	9.785845475	-0.189614591	0.049887642
ENSG00000123094	0.221858015	0.130772415	0.020416275	0.101334175	-1.530443546	0.04989167
ENSG00000053372	42.56318313	41.16440065	47.11012287	45.32439705	0.143377373	0.04994081
